# Supplementary material for: Human neuronal networks on micro-electrode arrays as a tool to assess genotype-phenotype correlation in CACNA1A-related disorders
Source: Stem Cell Reports. 2026 Jan 22;21(2):102783. doi: 10.1016/j.stemcr.2025.102783 (PMC12903092; doi:10.1016/j.stemcr.2025.102783)
Supplement: Table S4. Statistical data per figure panel [file mmc2.xlsx]

## Sheet: Sheet1
Table S4 Statistical data per figure panel
Figure	Parameter per test	I (n)	II (n)	Adjusted P-value
Figure 2C	Two-way ANOVA with Šídák’s correction	Mean Rescue_ex19	Mean Pat_ex19fs
	Network burst frequency DIV35 DIV42 DIV49 Inter-burst interval DIV35 DIV42 DIV49 Mean ISI within burst DIV35 DIV42 DIV49 Burst percentage DIV35 DIV42 DIV49	0.04713 (29) 0.05770 (29) 0.05149 (29) 22.43 (29) 17.68 (29) 20.73 (29) 0.02555 (29) 0.01648 (29) 0.01138 (29) 58.28 (29) 78.28 (29) 85.78 (29)	0.04333 (25) 0.05733 (25) 0.05987 (25) 27.80 (25) 24.87 (25) 22.34 (25) 0.03404 (25) 0.02573 (25) 0.02052 (25) 38.73 (25) 54.20 (25) 67.16 (25)	0.8614 >0.9999 0.4606 0.0716 0.0624 0.9398 0.0039 (**) 0.0003 (***) 0.0003 (***) 0.0023 (**) 0.0001 (***) 0.0001 (***)
	Two-way ANOVA with Šídák’s correction	Mean Rescue_V1393M	Mean Pat_V1393M
	Network burst frequency DIV35 DIV42 DIV49 Inter-burst interval DIV35 DIV42 DIV49 Mean ISI within burst DIV35 DIV42 DIV49 Burst percentage DIV35 DIV42 DIV49	0.02700 (20) 0.04233 (20) 0.06400 (20) 40.19 (20) 29.07 (20) 19.63 (20) 0.03377 (20) 0.02668 (20) 0.01890 (20) 25.45 (20) 51.27 (20) 71.64 (20)	0.01281 (19) 0.01860 (19) 0.02246 (19) 46.19 (19) 44.99 (19) 27.62 (19) 0.01882 (19) 0.008148 (19) 0.007260 (19) 55.59 (19) 77.93 (19) 85.07 (19)	0.0004 (***) <0.0001 (****) <0.0001 (****) 0.6964 0.0018 (**) 0.0538 <0.0001 (****) <0.0001 (****) <0.0001 (****) <0.0001 (****) <0.0001 (****) 0.0006 (***)
Figure 3C	Kruskal-Wallis test with Dunn’s correction	Median Rescue_V1393M	Median Pat_V1393M
	Network burst frequency IBI Network burst percentage IBI CoV	0.06000 (20) 18.80 (20) 78.92 (20) 0.4605 (20)	0.02000 (19) 22.97 (19) 62.21 (19) 1.348 (19)	0.0019 (**) 0.3506 0.0166 (*) 0.0033 (**)
		Median Ctr	Median Ctr_V1393M
	Network burst frequency IBI Network burst percentage IBI CoV	0.1067 (9) 8.157 (9) 94.13 (9) 0.1923 (9)	0.1133 (19) 6.637 (19) 89.40 (19) 0.4035 (19)	>0.9999 0.5440 0.0345 (*) 0.0121 (*)
Figure 3D	Kruskal-Wallis test with Dunn’s correction	Median Rescue_V1393M	Median Pat_V1393M
	% fragmented / total network bursts	0.000 (20)	0.000 (19)	0.0272 (*)
		Median Ctr	Median Ctr_V1393M
	% fragmented / total network bursts	0.000 (9)	30.30 (19)	0.0015 (**)
Figure 3F	Kruskal-Wallis test with Dunn’s correction	Median controls	Median II
	Normalized network burst percentage Pat_V1393M + DMSO Pat_V1393M + PD-137212 Pat_V1393M + CNV’944 Ctr_V1393M + DMSO Ctr_V1393M + PD-137212 Ctr_V1393M + CNV’944 Normalized IBI CoV Pat_V1393M + DMSO Pat_V1393M + PD-137212 Pat_V1393M + CNV’944 Ctr_V1393M + DMSO Ctr_V1393M + PD-137212 Ctr_V1393M + CNV’944	1.007 (29) 1.007 (29) 1.007 (29) 1.007 (29) 1.007 (29) 1.007 (29) 0.9876 (29) 0.9876 (29) 0.9876 (29) 0.9876 (29) 0.9876 (29) 0.9876 (29)	0.8102 (4) 1.091 (6) 0.9475 (6) 0.9616 (4) 0.9912 (6) 0.9861 (6) 2.604 (4) 1.136 (6) 1.168 (6) 2.260 (4) 1.270 (6) 1.775 (6)	0.0114 (*) >0.9999 0.6876 0.1639 >0.9999 >0.9999 0.0058 (**) >0.9999 0.3575 0.0120 (*) 0.9646 0.0344 (*)
Figure 3G	Kruskal-Wallis test with Dunn’s correction	Median Controls	Median II
	% fragmented / total network bursts Pat_V1393M + DMSO Pat_V1393M + PD-137212 Pat_V1393M + CNV’944 Ctr_V1393M + DMSO Ctr_V1393M + PD-137212 Ctr_V1393M + CNV’944	0.000 (29) 0.000 (29) 0.000 (29) 0.000 (29) 0.000 (29) 0.000 (29)	6.250 (4) 0.000 (6) 0.000 (6) 1.135 (4) 0.000 (6) 0.000 (6)	0.0444 (*) >0.9999 >0.9999 0.0703 >0.9999 0.3811
Figure 4D	Wilcoxon rank sum test with continuity correction	Median I	Median II
	NBD DIV35 Ctr vs. Ctr_V1393M Rescue_V1393M vs. Pat_V1393M NBD DIV42 Ctr vs. Ctr_V1393M Rescue_V1393M vs. Pat_V1393M NBD DIV49 Ctr vs. Ctr_V1393M Rescue_V1393M vs. Pat_V1393M	0.488 (12) 0.463 (12) 0.439 (12) 0.400 (12) 0.360 (12) 0.390 (12)	0.410 (12) 0.420 (12) 0.380 (12) 0.364 (12) 0.356 (12) 0.384 (12)	8.95 * 10-12 (***) 3.56 * 10-21 (***) 2.77 * 10 -9 (***) 1.35 * 10-18 (***) 1 (ns) 1 (ns)
Figure 4E	Paired t-test	Mean Basal	Mean + PTX
	Mean firing rate Ctr Ctr_V1393M Rescue_V1393M Pat_V1393M	5.252 (4) 2.958 (4) 8.518 (4) 5.243 (4)	8.300 (4) 16.64 (4) 19.40 (4) 16.68 (4)	0.0865 0.0072 (**) 0.0606 0.0460 (*)
Figure 4F	NA	Median Basal	Median + PTX
	Network burst duration Ctr Ctr_V1393M Rescue_V1393M Pat_V1393M	0.498 (4) 0.396 (4) 0.462 (4) 0.420 (4)	0.573 (4) 0.629 (4) 0.840 (4) 0.774 (4)
Figure 5E	Kruskal-Wallis with Dunn’s correction	Median Ctr	Median II
	% fragmented / total network bursts Ctr vs. Ctr_N390K Ctr vs. Ctr_R1434Q Ctr vs. Ctr_P1862Rfs*9	0.00 (27) 0.00 (27) 0.00 (27)	0.00 (20) 0.00 (17) 0.00 (23)	0.6889 0.1644 >0.9999
Figure 5F	Two-way ANOVA with Šídák’s correction	Mean Ctr	Mean II
	Network burst frequency DIV35 Ctr vs. Ctr_N390K Ctr vs. Ctr_R1434Q Ctr vs. Ctr_P1862Rfs*9 DIV42 Ctr vs. Ctr_N390K Ctr vs. Ctr_R1434Q Ctr vs. Ctr_P1862Rfs*9 DIV49 Ctr vs. Ctr_N390K Ctr vs. Ctr_R1434Q Ctr vs. Ctr_P1862Rfs*9 IBI CoV DIV35 Ctr vs. Ctr_N390K Ctr vs. Ctr_R1434Q Ctr vs. Ctr_P1862Rfs*9 DIV42 Ctr vs. Ctr_N390K Ctr vs. Ctr_R1434Q Ctr vs. Ctr_P1862Rfs*9 DIV49 Ctr vs. Ctr_N390K Ctr vs. Ctr_R…	0.09593 (27) 0.09593 (27) 0.09593 (27) 0.1186 (27) 0.1186 (27) 0.1186 (27) 0.1602 (27) 0.1602 (27) 0.1602 (27) 0.2523 (27) 0.2523 (27) 0.2523 (27) 0.2080 (27) 0.2080 (27) 0.2080 (27) 0.1984 (27) 0.1984 (27) 0.1984 (27)	0.1527 (20) 0.1335 (19) 0.1626 (23) 0.1412 (20) 0.1442 (19) 0.1816 (23) 0.1538 (20) 0.1743 (17) 0.2148 (23) 0.4853 (20) 0.2605 (19) 0.3655 (23) 0.4599 (20) 0.2651 (19) 0.3357 (23) 0.4531 (20) 0.2510 (17) 0.3555 (23)	0.0018 (**) <0.0001 (****) <0.0001 (****) 0.1341 0.0039 (**) <0.0001 (****) 0.9709 0.6683 0.0221 (*) <0.0001 (****) 0.9950 0.0120 (*) <0.0001 (****) 0.2329 0.0028 (**) <0.0001 (****) 0.4091 <0.0001 (****)
	IBI DIV35 Ctr vs. Ctr_N390K Ctr vs. Ctr_R1434Q Ctr vs. Ctr_P1862Rfs*9 DIV42 Ctr vs. Ctr_N390K Ctr vs. Ctr_R1434Q Ctr vs. Ctr_P1862Rfs*9 DIV49 Ctr vs. Ctr_N390K Ctr vs. Ctr_R1434Q Ctr vs. Ctr_P1862Rfs*9 Mean ISI within burst DIV35 Ctr vs. Ctr_N390K Ctr vs. Ctr_R1434Q Ctr vs. Ctr_P1862Rfs*9 DIV42 Ctr vs. Ctr_N390K Ctr vs. Ctr_R1434Q Ctr vs. Ctr_P1862Rfs*9 DIV49 Ctr vs. Ctr_N390K Ctr vs. Ctr_R1434Q …	8.944 (27) 8.944 (27) 8.944 (27) 7.468 (27) 7.468 (27) 7.468 (27) 6.069 (27) 6.069 (27) 6.069 (27) 0.006198 (27) 0.006198 (27) 0.006198 (27) 0.005123 (27) 0.005123 (27) 0.005123 (27) 0.005380 (27) 0.005380 (27) 0.005380 (27)	10.25 (20) 10.37 (19) 11.38 (23) 10.39 (20) 7.380 (19) 7.995 (23) 7.662 (20) 6.186 (17) 7.848 (23) 0.02667 (20) 0.01562 (19) 0.02074 (23) 0.02299 (20) 0.01242 (19) 0.01667 (23) 0.01989 (20) 0.01254 (17) 0.01433 (23)	0.9089 0.5435 0.4878 0.0872 0.9986 0.8482 0.6442 0.9982 0.3583 <0.0001 (****) <0.0001 (****) <0.0001 (****) <0.0001 (****) <0.0001 (****) <0.0001 (****) <0.0001 (****) 0.0004 (***) <0.0001 (****)
	Burst percentage DIV35 Ctr vs. Ctr_N390K Ctr vs. Ctr_R1434Q Ctr vs. Ctr_P1862Rfs*9 DIV42 Ctr vs. Ctr_N390K Ctr vs. Ctr_R1434Q Ctr vs. Ctr_P1862Rfs*9 DIV49 Ctr vs. Ctr_N390K Ctr vs. Ctr_R1434Q Ctr vs. Ctr_P1862Rfs*9 Network burst percentage DIV35 Ctr vs. Ctr_N390K Ctr vs. Ctr_R1434Q Ctr vs. Ctr_P1862Rfs*9 DIV42 Ctr vs. Ctr_N390K Ctr vs. Ctr_R1434Q Ctr vs. Ctr_P1862Rfs*9 DIV49 Ctr vs. Ctr_N390K Ctr…	96.37 (27) 96.37 (27) 96.37 (27) 96.75 (27) 96.75 (27) 96.75 (27) 97.07 (27) 97.07 (27) 97.07 (27) 88.69 (27) 88.69 (27) 88.69 (27) 90.63 (27) 90.63 (27) 90.63 (27) 90.01 (27) 90.01 (27) 90.01 (27)	62.28 (20) 84.39 (19) 67.94 (23) 68.22 (20) 90.86 (19) 77.12 (23) 78.54 (20) 90.56 (17) 80.52 (23) 77.43 (20) 81.00 (19) 81.32 (23) 80.35 (20) 83.01 (19) 84.18 (23) 79.37 (20) 82.52 (17) 82.53 (23)	<0.0001 (****) 0.0011 (**) <0.0001 (****) <0.0001 (****) 0.0842 <0.0001 (****) 0.0005 (***) 0.0733 <0.0001 (****) 0.1150 0.0036 (**) 0.0085 (**) 0.0140 (*) 0.0005 (***) 0.0002 (***) 0.0312 (*) 0.0008 (***) 0.0001 (***)
Figure S1B	Kruskal-Wallis with Dunn’s correction	Median I	Median II
	AP Amplitude Pat_ex19fs vs. Rescue_ex19 Pat_ex19fs vs. Pat_E668A Pat_ex19fs vs. Pat_V1393M Pat_ex19fs vs. Rescue_V1393M Rescue_ex19 vs. Pat_E668A Rescue_ex19 vs. Pat_V1393M Rescue_ex19 vs. Rescue_V1393M Pat_E668A vs. Pat_V1393M Pat_E668A vs. Rescue_V1393M Pat_V1393M vs. Rescue_V1393M Threshold Pat_ex19fs vs. Rescue_ex19 Pat_ex19fs vs. Pat_E668A Pat_ex19fs vs. Pat_V1393M Pat_ex19fs vs. Rescue_V139…	65.23 (68) 65.23 (68) 65.23 (68) 65.23 (68) 65.88 (63) 65.88 (63) 65.88 (63) 72.73 (73) 72.73 (73) 67.49 (57) -35.31 (68) -35.31 (68) -35.31 (68) -35.31 (68) -34.68 (63) -34.68 (63) -34.68 (63) -35.77 (73) -35.77 (73) -35.58 (59)	65.88 (63) 72.73 (73) 67.49 (57) 63.09 (41) 72.73 (73) 67.49 (57) 63.09 (41) 67.49 (57) 63.09 (41) 63.09 (41) -34.68 (63) -35.77 (73) -35.58 (59) -34.15 (42) -35.77 (73) -35.58 (59) -34.15 (42) -35.58 (59) -34.15 (42) -34.15 (42)	>0.9999 0.0001 (***) >0.9999 0.9001 <0.0001 (****) >0.9999 >0.9999 0.0026 (**) <0.0001 (****) 0.3404 0.3059 >0.9999 >0.9999 0.0573 0.1111 0.3640 >0.9999 >0.9999 0.0192 (*) 0.0714
	AP Rise time Pat_ex19fs vs. Rescue_ex19 Pat_ex19fs vs. Pat_E668A Pat_ex19fs vs. Pat_V1393M Pat_ex19fs vs. Rescue_V1393M Rescue_ex19 vs. Pat_E668A Rescue_ex19 vs. Pat_V1393M Rescue_ex19 vs. Rescue_V1393M Pat_E668A vs. Pat_V1393M Pat_E668A vs. Rescue_V1393M Pat_V1393M vs. Rescue_V1393M AP Decay time Pat_ex19fs vs. Rescue_ex19 Pat_ex19fs vs. Pat_E668A Pat_ex19fs vs. Pat_V1393M Pat_ex19fs vs. Rescue_…	0.5769 (68) 0.5769 (68) 0.5769 (68) 0.5769 (68) 0.5686 (63) 0.5686 (63) 0.5686 (63) 0.6036 (73) 0.6036 (73) 0.5497 (57) 1.510 (68) 1.510 (68) 1.510 (68) 1.510 (68) 1.387 (63) 1.387 (63) 1.387 (63) 1.772 (73) 1.772 (73) 1.454 (57)	0.5686 (63) 0.6036 (73) 0.5497 (57) 0.6575 (41) 0.6036 (73) 0.5497 (57) 0.6575 (41) 0.5497 (57) 0.6575 (41) 0.6575 (41) 1.387 (63) 1.772 (73) 1.454 (57) 2.294 (41) 1.772 (73) 1.454 (57) 2.294 (41) 1.454 (57) 2.294 (41) 2.294 (41)	>0.9999 >0.9999 >0.9999 0.0293 (*) >0.9999 >0.9999 0.0217 (*) 0.7262 0.3729 0.0041 (**) >0.9999 0.1158 >0.9999 <0.0001 (****) 0.0063 (**) >0.9999 <0.0001 (****) 0.0626 0.0649 <0.0001 (****)
Figure S1C	Two-way ANOVA with Šídák’s correction	Mean I	Mean II
	Network burst frequency DIV35 Pat_ex5del vs. Pat_ex19fs Pat_ex5del vs. Rescue_ex19 Pat_ex19fs vs. Rescue_ex19 DIV42 Pat_ex5del vs. Pat_ex19fs Pat_ex5del vs. Rescue_ex19 Pat_ex19fs vs. Rescue_ex19 DIV49 Pat_ex5del vs. Pat_ex19fs Pat_ex5del vs. Rescue_ex19 Pat_ex19fs vs. Rescue_ex19 Inter-burst interval DIV35 Pat_ex5del vs. Pat_ex19fs Pat_ex5del vs. Rescue_ex19 Pat_ex19fs vs. Rescue_ex19 DIV42 Pat_…	0.05032 (21) 0.05032 (21) 0.04333 (25) 0.06587 (21) 0.06587 (21) 0.05733 (25) 0.07206 (21) 0.07206 (21) 0.05987 (25) 23.43 (21) 23.43 (21) 27.80 (25) 20.66 (21) 20.66 (21) 24.87 (25) 19.19 (21) 19.19 (21) 22.34 (25)	0.04333 (25) 0.04713 (29) 0.04713 (29) 0.05733 (25) 0.05770 (29) 0.05770 (29) 0.05987 (25) 0.05149 (29) 0.05149 (29) 27.80 (25) 22.43 (29) 22.43 (29) 24.87 (25) 17.68 (29) 17.68 (29) 22.34 (25) 20.73 (29) 20.73 (29)	0.7225 0.9283 0.8614 0.7261 0.5994 >0.9999 0.5503 0.1114 0.4606 0.2624 0.9730 0.0716 0.4457 0.2386 0.0624 0.7468 0.9108 0.9398
	Mean ISI within burst DIV35 Pat_ex5del vs. Pat_ex19fs Pat_ex5del vs. Rescue_ex19 Pat_ex19fs vs. Rescue_ex19 DIV42 Pat_ex5del vs. Pat_ex19fs Pat_ex5del vs. Rescue_ex19 Pat_ex19fs vs. Rescue_ex19 DIV49 Pat_ex5del vs. Pat_ex19fs Pat_ex5del vs. Rescue_ex19 Pat_ex19fs vs. Rescue_ex19 Burst percentage DIV35 Pat_ex5del vs. Pat_ex19fs Pat_ex5del vs. Rescue_ex19 Pat_ex19fs vs. Rescue_ex19 DIV42 Pat_ex5del…	0.03342 (21) 0.03342 (21) 0.03404 (25) 0.02345 (21) 0.02345 (21) 0.02573 (25) 0.01546 (21) 0.01546 (21) 0.02052 (25) 46.82 (21) 46.82 (21) 38.73 (25) 59.57 (21) 59.57 (21) 54.20 (25) 74.97 (21) 74.97 (21) 67.16 (25)	0.03404 (25) 0.02555 (29) 0.02555 (29) 0.02573 (25) 0.01648 (29) 0.01648 (29) 0.02052 (25) 0.01138 (29) 0.01138 (29) 38.73 (25) 58.28 (29) 58.28 (29) 54.20 (25) 78.28 (29) 78.28 (29) 67.16 (25) 85.78 (29) 85.78 (29)	0.9954 0.0262 (*) 0.0039 (**) 0.7551 0.0186 (*) 0.0003 (***) 0.0942 0.0497 (*) 0.0003 (***) 0.4232 0.1461 0.0023 (**) 0.7862 0.0044 (**) 0.0001 (***) 0.4333 0.0737 0.0001 (***)
	Two-way ANOVA with Šídák’s correction	Mean I	Mean II
	Network burst frequency DIV35 Pat_E668A vs. Pat_V1393M Pat_E668A vs. Rescue_V1393M Pat_V1393M vs. Rescue_V1393M DIV42 Pat_E668A vs. Pat_V1393M Pat_E668A vs. Rescue_V1393M Pat_V1393M vs. Rescue_V1393M DIV49 Pat_E668A vs. Pat_V1393M Pat_E668A vs. Rescue_V1393M Pat_V1393M vs. Rescue_V1393M Inter-burst interval DIV35 Pat_E668A vs. Pat_V1393M Pat_E668A vs. Rescue_V1393M Pat_V1393M vs. Rescue_V1393M DI…	0.05049 (27) 0.05049 (27) 0.01281 (19) 0.04728 (27) 0.04728 (27) 0.01860 (19) 0.05133 (15) 0.05133 (15) 0.02246 (19) 20.70 (27) 20.70 (27) 46.19 (19) 23.43 (27) 23.43 (27) 44.99 (19) 33.21 (15) 33.21 (15) 27.62 (19)	0.01281 (19) 0.02700 (20) 0.02700 (20) 0.01860 (19) 0.04233 (20) 0.04233 (20) 0.02246 (19) 0.06400 (20) 0.06400 (20) 46.19 (19) 40.19 (20) 40.19 (20) 44.99 (19) 29.07 (20) 29.07 (20) 27.62 (19) 19.63 (20) 19.63 (20)	<0.0001 (****) <0.0001 (****) 0.0004 (***) 0.0006 (***) 0.8789 <0.0001 (****) 0.1044 0.7364 <0.0001 (****) 0.0002 (***) <0.0001 (****) 0.6964 <0.0001 (****) 0.1118 0.0018 (**) 0.8819 0.2889 0.0538
	Mean ISI within burst DIV35 Pat_E668A vs. Pat_V1393M Pat_E668A vs. Rescue_V1393M Pat_V1393M vs. Rescue_V1393M DIV42 Pat_E668A vs. Pat_V1393M Pat_E668A vs. Rescue_V1393M Pat_V1393M vs. Rescue_V1393M DIV49 Pat_E668A vs. Pat_V1393M Pat_E668A vs. Rescue_V1393M Pat_V1393M vs. Rescue_V1393M Burst percentage DIV35 Pat_E668A vs. Pat_V1393M Pat_E668A vs. Rescue_V1393M Pat_V1393M vs. Rescue_V1393M DIV42 Pa…	0.01889 (27) 0.01889 (27) 0.01882 (19) 0.01042 (27) 0.01042 (27) 0.008148 (19) 0.01058 (15) 0.01058 (15) 0.007260 (19) 79.71 (27) 79.71 (27) 55.59 (19) 86.24 (27) 86.24 (27) 77.93 (19) 80.46 (15) 80.46 (15) 85.07 (19)	0.01882 (19) 0.03377 (20) 0.03377 (20) 0.008148 (19) 0.02668 (20) 0.02668 (20) 0.007260 (19) 0.01890 (20) 0.01890 (20) 55.59 (19) 25.45 (20) 25.45 (20) 77.93 (19) 51.27 (20) 51.27 (20) 85.07 (19) 71.64 (20) 71.64 (20)	>0.9999 <0.0001 (****) <0.0001 (****) 0.1518 <0.0001 (****) <0.0001 (****) 0.0850 0.0001 (***) <0.0001 (****) 0.0003 (***) <0.0001 (****) <0.0001 (****) 0.0065 (**) <0.0001 (****) <0.0001 (****) 0.5859 0.1657 0.0006 (***)
Figure S2B	NA	Mean
	% inhibitory neurons found	36.56 (5)
Figure2E	NA	Mean
	VGAT density Gephyrin density Inhibitory synapse density	1.372 (7) 4.287 (7) 0.3809 (7)
